# Supplementary material for: Genome-Wide Identification and Expression Profiling of the ARF Gene Family During Seed Germination in Sesame (Sesamum indicum L.) Under Abiotic Stresses
Source: Int J Mol Sci. 2026 Jun 17;27(12):5470. doi: 10.3390/ijms27125470 (PMC13300585; doi:10.3390/ijms27125470)
Supplement: Supplementary file 1 [file ijms-27-05470-s001.zip]

Archive with 7 entries (7 files):
- Figure S1. Distribution of SiARF genes within the sesame chromosome (Chr). .jpg
- Figure S2. Representative images of seed germination under abiotic stresses.jpg
- Table S1.Primer sequence of qPCR.xlsx
- Table S2.The qRT-PCR data of SiARF gene in different tissues.xlsx
- Table S3. The qRT-PCR data of SiARF gene in abiotic stress..xlsx
- Table S4. Major cis-regulatory elements in SiARF gene promoters.xlsx
- Table S5. Gene pairs of sesame with Arabidopsis and with rice.xlsx
