# Supplementary material for: Genome-Wide Identification and Expression Profiling of the ARF Gene Family During Seed Germination in Sesame (Sesamum indicum L.) Under Abiotic Stresses
Source: Int J Mol Sci. 2026 Jun 17;27(12):5470. doi: 10.3390/ijms27125470 (PMC13300585; doi:10.3390/ijms27125470)
Supplement: Supplementary file 1 [file ijms-27-05470-s001.zip › Table S1.Primer sequence of qPCR.xlsx]

## Sheet: Sheet1
Table S1.Primer sequence of q-PCR
Gene Name	Gene ID	Forward Primer	Reverse Primer
SiARF1	Sesame00594.t1	ACCACCGAAGAAAGGCCAGTTG	AGTGACTCTGTCGGCTCTGAAC
SiARF2	Sesame01173.t1	TCATCGGCAACAGAAGGTGTGG	ATCCGGGCTCAATGATGTTGGC
SiARF3	Sesame01945.t1	AATCCCTTGCTATTGAGTCTG	CCCTGCTTATGAACCTTAGTG
SiARF4	Sesame02155.t1	CATGCTTCAGGTGACTTGG	TGGATATACAAATGTGATCGGG
SiARF5	Sesame04963.t1	ATGTATCCAATGGCTCGGGATC	TCCCAGTCTTCGGTACATCTCT
SiARF6	Sesame06024.t1	TGCGATCAACTCTTGGATGAGC	ATGACCTGCCTGCCAAGGAATC
SiARF7	Sesame07469.t1	TGGGCCGGACTCTTGATCTTTC	GTCTGTCAATTTCCTGTGCAGCTC
SiARF8	Sesame08426.t1	AGGTTCAGAGCAGACACAGCAAC	AACACCTTGCATTTGCACCTTGG
SiARF9	Sesame08662.t1	AGGCATGGATCAGAACAATGGT	AAGGCAGCACAGTATAAGCAGT
SiARF10	Sesame09303.t1	TCGTAGTTCGAGAGGCGAGGATAG	AGGAATTGCAGTGCGTCTCAGC
SiARF11	Sesame11450.t1	AGTGCAGCAGATGGGCAAAGAG	TGCCGTTGCTGGAGAGATAATGAG
SiARF12	Sesame12012.t1	GCATTCCCCTATCACGATCCAT	ACAGGGGTAAATGACTCTGCAG
SiARF13	Sesame12807.t1	CTCTTGATCTGTCTATTCTTGG	CCGTAATTAGTTTCCTCTCAG
SiARF14	Sesame14350.t1	TGGGTTATTTACAGTCGGAACGC	TCTCAGTAGGTGGCATGGCTTG
SiARF15	Sesame15337.t1	GCGCCACATCTCACAATTGAACC	TGAAGTTGTGGGTGCCGATGTC
SiARF16	Sesame15363.t1	TTGATCACCGGTTTGCCCACTG	TGCGAATATGCTCATGGGTCCTG
SiARF17	Sesame15745.t1	TGAGGAAGCCAAGACGCTTTCG	AGCTTGCCAGATTTGGATTCAGG
SiARF18	Sesame15766.t1	ACCGCTGAAGTATGCAGAGAGTG	TGAAGGTTGGAAGCATGGAACG
SiARF19	Sesame18139.t1	GGGAGAGAGAGGGAGTAGTTGT	CGAAAACCCGCATCAAAACTCT
SiARF20	Sesame19944.t1	AGTTCATCATCGGCAACATCAGT	AGTTCATCATCGGCAACATCAGT
SiARF21	Sesame20005.t1	GGGAGAGAGAGGGAGTAGTTGT	CGAAAACCCGCATCAAAACTCT
SiARF22	Sesame20329.t1	AAAGCAGTTGCAGGCTCTTTGG	TGCAGCTGGATTGTCACCCTTG
SiARF23	Sesame22207.t1	CTTGGCGCATGCTTCAGGTAAC	ACTTGCCAAGGGTTCACTCTCC
SiUBQ6		CAC CAAGCCGAAGAAGATCAAG	CCTCAGCCTCTGCACCTTTC
