# Supplementary material for: Genome-Wide Identification and Expression Profiling of the ARF Gene Family During Seed Germination in Sesame (Sesamum indicum L.) Under Abiotic Stresses
Source: Int J Mol Sci. 2026 Jun 17;27(12):5470. doi: 10.3390/ijms27125470 (PMC13300585; doi:10.3390/ijms27125470)
Supplement: Supplementary file 1 [file ijms-27-05470-s001.zip › Table S2.The qRT-PCR data of SiARF gene in different tissues.xlsx]

## Sheet: Sheet1
Table S2. The q-PCR data of SiARF gene in different tissues
CT value from q-PCR:
	Replicate	SiARF1	SiARF2	SiARF3	SiARF4	SiARF5	SiARF6	SiARF7	SiARF8	SiARF9	SiARF10	SiARF11	SiARF12	SiARF13	SiARF14	SiARF15	SiARF16	SiARF17	SiARF18	SiARF19	SiARF20	SiARF21	SiARF22	SiARF23
Root	1	24.89	20.91	29.41	0	20.14	0	27.36	23.53	27.85	22.2	22.21	26.57	23.06	19.66	24.53	19.53	23.5	27.93	20.53	22.29	0	29.38	21.66
	2	24.86	20.75	29.94	0	20.3	0	27.29	23.3	27.74	22.41	22.2	26.85	22.93	19.01	24.33	19.41	23.3	28.14	19.98	22.17	0	29.49	22
	3	24.52	20.83	29.19	0	20.87	0	27.44	23.61	27.75	22.36	22.42	26.98	23.35	19.24	24.29	19.52	23.72	28.01	20.08	22.26	0	29.24	22
Stem	1	23.61	21.17	26.12	0	20.72	0	26.02	21.71	23.93	23.04	22.84	25.46	20.67	18.53	21.93	23.54	21.69	25.52	22.22	20.01	0	26.76	21.78
	2	23.74	20.88	25.9	0	20.53	0	25.64	21.66	23.94	23.2	22.37	25.52	20.62	18.65	21.94	23.91	21.57	25.11	22.23	19.59	0	27.15	21.77
	3	24.08	20.7	26.09	0	20.63	0	25.91	21.92	24.29	22.55	22.75	25.73	20.66	19.57	22.24	23.85	21.66	25.08	22.13	19.95	0	27.23	21.77
Leaves	1	24.65	20.61	25.39	0	20.38	0	27.18	25.75	26.37	23.94	25.33	25.76	22.51	19.88	24.21	24.08	23.66	23.74	23.19	22.22	0	26.9	0
	2	24.58	21	25.3	0	20.47	0	27.18	25.87	26.47	23.8	25.27	25.8	22.69	19.86	24.37	24.49	23.59	23.76	23.28	22.2	0	26.78	0
	3	24.73	20.8	25.63	0	20.56	0	27.29	25.99	26.18	23.46	25.23	25.9	22.98	20.16	24.09	24.51	23.8	23.68	22.81	22.15	0	26.82	0
Flowers	1	24.58	24.08	24.54	32.92	22.51	0	28.9	22.78	24.82	24.62	27.86	25.46	22.52	21.64	21.93	23.93	27.42	25.02	24.66	22.82	0	28.95	21.3
	2	24.87	24.03	24.14	32.59	22.78	0	29.02	23.01	24.88	24.34	27.58	25.59	22.11	21.55	21.91	23.44	27.51	24.58	24.99	22.56	0	29.12	21.6
	3	24.5	23.97	24.37	33.08	22.57	0	29.04	22.98	25.11	24.61	27.65	25.33	22.77	21.75	22.09	23.84	27.38	24.32	24.94	22.73	0	28.85	21.33
5 DAP seeds	1	22.27	24.7	29.95	0	22.2	33.34	31.42	25.34	27.58	27.96	26.77	26.16	26.63	25.03	23.05	27.98	25.4	25.27	25.85	26.49	0	30.6	26.8
	2	22.82	24.32	30.26	0	22.38	33.64	31.2	25.6	27.32	27.69	26.3	26.48	26.36	24.99	22.99	27.93	25.39	24.8	25.86	26.26	0	29.98	26.52
	3	22.51	24.62	29.8	0	22.57	33.62	31.38	25.47	27.29	27.75	27.05	26.46	26.63	25.1	23	28.06	25.6	24.94	25.88	26.43	0	30.97	26.52
15 DAP seeds	1	23.41	24.13	31.83	0	22.68	31.14	27.82	26.87	27.2	25.21	24.19	29.97	25.99	22.25	23.3	30.03	25.01	28.35	24.92	26.79	0	28.35	26.37
	2	23.67	24.28	32.29	0	22.85	31.27	28.08	27.25	27.28	25.28	24.91	30.27	25.54	22.16	23.14	29.62	24.86	28.91	24.88	26.66	0	28.44	26.37
	3	23.87	23.97	32.32	0	22.56	31.29	28.04	27.28	27.22	25.22	24.24	30.06	25.61	22.33	23.27	30.34	25.05	28.52	24.68	26.94	0	28.5	26.48
24 h-GS	1	20.47	21.18	26.43	26.63	18	33.18	24.07	22.25	25.69	24.43	24.67	25.76	22.61	19.42	20.85	22	22.54	24.05	21.9	24.7	0	24.44	23.18
	2	20.38	20.99	26.23	26.58	18.36	33.4	24.28	22.36	26.05	24.35	24.79	25.94	22.55	19.45	21.2	23.23	22.8	23.76	22.21	24.59	0	24.63	23.13
	3	20.57	21.14	26.24	26.74	18.41	33.27	24.51	22.22	25.89	24.44	25.02	25.66	22.89	19.55	20.69	22.88	22.74	24.25	21.95	25.08	0	24.78	23.28
Capsule	1	24.63	23.97	27.05	0	24.33	0	29.96	23.22	25.94	29.02	21.61	25.02	21.45	19.6	20.86	23.19	26.57	29.78	25.55	25.09	0	29.14	26.04
	2	24.94	23.89	27.18	0	23.97	0	29.59	23.36	25.05	29.16	21.52	25.2	21.47	19.43	20.87	23.25	26.4	29.65	25.1	25.03	0	28.96	25.81
	3	25.34	24.04	27.41	0	24.15	0	29.65	22.94	25.77	29.07	21.49	25.05	21.32	19.12	20.99	23.54	26.71	29.37	25.14	25.2	0	28.7	26.17
The relative expression calculated by 2^-ΔCT:
	Replicate	SiARF1	SiARF2	SiARF3	SiARF4	SiARF5	SiARF6	SiARF7	SiARF8	SiARF9	SiARF10	SiARF11	SiARF12	SiARF13	SiARF14	SiARF15	SiARF16	SiARF17	SiARF18	SiARF19	SiARF20	SiARF21	SiARF22	SiARF23
Root	1	0.0195052	0.307786	0.000926022	0	0.524858	0	0.00377319	0.0161387	0.000808013	0.0405731	0.0409498	0.00199416	0.0227183	0.141284	0.0462843	0.154606	0.0094859	0.00356142	0.0743254	0.0190597	0	0.000965346	0.0512371
	2	0.019915	0.343885	0.000641321	0	0.469761	0	0.00396078	0.018928	0.000872031	0.0350769	0.0412346	0.00164238	0.0248605	0.221698	0.0531667	0.168016	0.0108964	0.00307898	0.108819	0.0207128	0	0.000894478	0.0404794
	3	0.0252076	0.325335	0.00107857	0	0.316439	0	0.00356965	0.0152681	0.000866007	0.0363139	0.0354026	0.00150085	0.0185814	0.189027	0.0546614	0.155681	0.00814426	0.0033693	0.101532	0.0194602	0	0.00106372	0.0404794
Stem	1	0.00684848	0.0371627	0.00166915	0	0.0507658	0	0.00548611	0.0272047	0.00583925	0.0108212	0.0199611	0.00324702	0.0898295	0.284533		0.00883023	0.0505317	0.270431	0.0535365	0.11529	0	0.00232267	0.0451228
	2	0.00625836	0.0454366	0.00194412	0	0.0579118	0	0.00713931	0.0281641	0.00579892	0.00968522	0.0276483	0.00311475	0.0929973	0.261824	0.0267683	0.00683268	0.0549146	0.359318	0.0531667	0.154249	0	0.0017725	0.0454366
	3	0.00494436	0.0514744	0.00170423	0	0.0540336	0	0.00592077	0.0235195	0.00454974	0.0151977	0.021246	0.00269282	0.0904543	0.138376	0.0217426	0.00712283	0.0515935	0.366868	0.0569827	0.120185	0	0.00167689	0.0454366
Leaves	1	0.0116785	0.192554	0.0135396	0	0.225834	0	0.00646411	0.0124016	0.00885066	0.0431848	0.0140495	0.0157701	0.0992126	0.629961	0.0256778	0.0422472	0.03983	0.0614973	0.0900373	0.170755	0	0.000733288	0
	2	0.0122875	0.146943	0.0144112	0	0.211686	0	0.00646411	0.0114118	0.00825795	0.0475855	0.0146462	0.0153388	0.0875752	0.638754	0.0229823	0.0317962	0.0418102	0.0606506	0.0845921	0.173139	0	0.000796889	0
	3	0.0110741	0.168404	0.0114646	0	0.199344	0	0.00598956	0.010501	0.0100965	0.0602317	0.0150579	0.0143116	0.071628	0.51883	0.027905	0.0313585	0.0361465	0.0641088	0.117169	0.179244	0	0.000775098	0
Flowers	1	0.0102374	0.0196863	0.0123159	3.56271e-05	0.0480273	0	0.000642062	0.0279695	0.00756383	0.0205223	0.00243252	0.00912053	0.160058	0.161544	0.128812	0.0329556	0.0162134	0.00942037	0.0120904	0.03983	0	0.00634572	0.112137
	2	0.00837323	0.0203805	0.0162509	4.47837e-05	0.03983	0	0.000590817	0.0238478	0.00725571	0.024918	0.00295355	0.00833463	0.212667	0.171943	0.13061	0.0462843	0.0152329	0.0127797	0.00961832	0.0476956	0	0.00564035	0.0910835
	3	0.0108212	0.021246	0.0138561	3.18871e-05	0.0460709	0	0.000582683	0.0243489	0.00618648	0.020665	0.00281367	0.00998054	0.134592	0.149685	0.11529	0.0350769	0.0166693	0.0153034	0.0099575	0.0423939	0	0.00680118	0.109829
5 DAP seeds	1	0.0839108	0.0115711	0.000828812	0	0.110083	0.000218512	0.0008269	0.0343551	0.00267422	0.00558846	0.00897421	0.0126038	0.0106969	0.027905	0.126745	0.00574557	0.0168629	0.0642571	0.0151977	0.00850976	0	0.000516122	0.0139848
	2	0.0573128	0.0431848	0.000668555	0	0.0971708	0.000177487	0.000963118	0.0286895	0.00252997	0.00673861	0.0124303	0.0100965	0.0128984	0.0286895	0.132127	0.00594819	0.0169802	0.0890031	0.0150928	0.00998054	0	0.000793215	0.0169802
	3	0.0710511	0.0193257	0.000919625	0	0.0851805	0.000179965	0.000850147	0.0313947	0.0026374	0.00646411	0.00739108	0.0102374	0.0106969	0.0265833	0.131215	0.00543564	0.01468	0.0807721	0.014885	0.00887113	0	0.000399366	0.0169802
15 DAP seeds	1	0.019915	0.0123444	0.000340514	0	0.0337259	0.000263483	0.00325453	0.00359448	0.0194602	0.0313947	0.0162885	0.000904871	0.0168629	0.0325771	0.0154455	0.000997082	0.03983	0.00379066	0.0396464	0.00587987	0	0.00213729	0.0081631
	2	0.0166308	0.0111254	0.000247549	0	0.029977	0.000240779	0.00271782	0.00276214	0.0248031	0.0299078	0.00988872	0.000734984	0.0230355	0.034674	0.0172571	0.00132481	0.0441942	0.00257122	0.040761	0.0064343	0	0.00200803	0.0081631
	3	0.0144779	0.0137922	0.000242454	0	0.0366511	0.000237465	0.00279423	0.00270529	0.00920521	0.0311779	0.0157337	0.000850147	0.0219445	0.0308198	0.0157701	0.000804288	0.0387409	0.0033693	0.0468221	0.00529924	0	0.00192624	0.00756383
24 h-GS	1	0.0121744	0.0074597	0.000659351	0.000206725	0.0676078	6.04148e-06	0.00333831	0.00598956	0.000551889	24.43	0.0058663	0.000667012	0.0209535	0.209255	0.0240137	0.0108212	0.00744248	0.00261314	0.0115978	0.00564035	0	0.000943297	0.00225916
	2	0.0129881	0.00850976	0.000757395	0.000214015	0.0526776	5.18701e-06	0.00288609	0.00554986	0.000430013	24.35	0.0053981	0.000588773	0.0218433	0.204948	0.0188407	0.00461325	0.00621513	0.00319493	0.0093553	0.00608722	0	0.0008269	0.00233883
	3	0.0113854	0.00766942	0.000752163	0.000191549	0.0508832	5.67611e-06	0.00246078	0.00611542	0.000480448	24.44	0.00460261	0.000714886	0.0172571	0.191224	0.0268302	0.00587987	0.00647906	0.00227487	0.0112028	0.00433426	0	0.000745244	0.00210787
Capsule	1	0.0555527	0.0877778	0.0405731	0	0.0683934	0	0.00310756	0.00294674	0.000447239	0.0170195	0.00903663	0.000793215	0.00942037	0.0496063	0.0207128	0.00411945	0.11908	0.0133224	0.0366511	0.0576448	0	0.0241807	0.0385623
	2	0.0448111	0.0927827	0.037077	0	0.0877778	0	0.00401607	0.00267422	0.000828812	0.0154455	0.00961832	0.000700173	0.00929068	0.05581	0.0205697	0.00395164	0.133972	0.0145786	0.0500669	0.0600927	0	0.0273939	0.0452272
	3	0.0339605	0.0836205	0.0316131	0	0.0774817	0	0.00385247	0.00357791	0.00050317	0.0164398	0.00982042	0.000776891	0.0103087	0.069188	0.018928	0.00323205	0.108067	0.0177013	0.0486978	0.0534129	0	0.0328036	0.0352394
