# Supplementary material for: Genome-Wide Identification and Expression Profiling of the ARF Gene Family During Seed Germination in Sesame (Sesamum indicum L.) Under Abiotic Stresses
Source: Int J Mol Sci. 2026 Jun 17;27(12):5470. doi: 10.3390/ijms27125470 (PMC13300585; doi:10.3390/ijms27125470)
Supplement: Supplementary file 1 [file ijms-27-05470-s001.zip › Table S3. The qRT-PCR data of SiARF gene in abiotic stress..xlsx]

## Sheet: Sheet1
Table S3. The q-PCR data of SiARF gene in abiotic stress.
CT value from q-PCR:
		Replicate	SiARF1	SiARF7	SiARF8	SiARF9	SiARF11	SiARF13	SiARF14	SiARF20
HT	0h	1	28.16	32.81	29.6533	29.4367	30.68	27.57	27.875	30.39
		2	28.39	32.9867	29.1467	29.2133	30.8867	27.93	27.4433	30.24
		3	28	32.725	29.0967	29.2467	30.7133	28.05	27.75	30.53
	12h	1	26.5967	28.7267	29.22	29.0167	27.6267	25.66	25.0333	29.0667
		2	26.5967	28.9767	29.0967	29.0333	27.89	25.67	24.5467	28.9433
		3	26.5533	28.74	29.3067	29.1633	27.8033	25.6167	24.8833	28.8533
	24h	1	25.9633	30.64	28.9967	28.8333	28.6	25.8233	26.1833	27.87
		2	25.9967	30.63	29.0567	28.7133	28.7133	25.53	25.5733	27.5567
		3	25.97	30.84	28.7733	28.98	28.74	25.5867	26.4667	27.58
	48h	1	29.0167	31.43	29.2433	29.9067	29.2633	26.1367	26.5367	27.0533
		2	29.11	31.42	29.6467	29.6667	29.0433	26.04	26.4967	27.01
		3	29.0233	31.55	29.0767	29.0867	29.25	26.1733	26.4967	26.79
	72h	1	24.1133	29.2333	27.64	28.3467	26.5267	25.5833	24.1567	26.06
		2	24.1	29.8667	27.87	28.55	26.8033	25.7	24.09	25.6067
		3	24.13	29.2633	27.8	28.0333	26.7	26.25	24.2367	25.7633
Salt	0h	1	28.25	33.61	30.65	28.35	29.38	26.47	26.45	30.485
		2	28.49	33.78	30.1467	28.31	29.6866	26.53	26.3	30.24
		3	28.42	33.525	30.2	28.25	29.4133	26.3	26.34	30.43
	12h	1	25.72	25.6033	28.0867	28.8233	27.14	25.0833	22.16	27.7333
		2	25.63	25.3	27.9167	29.16	27.0333	25.0033	22.21	28.0733
		3	25.8733	25.4367	27.8833	29.15	27.28	24.9867	22.3033	28.1
	24h	1	25.22	25.46	26.94	28.99	26.1167	25.0033	21.6667	27.6767
		2	25.1333	25.27	27.1467	28.97	26.2867	24.7633	21.65	27.62
		3	25.1933	25.23	27.15	28.77	26.4533	24.8133	21.6267	26.8767
	48h	1	24.73	25.4333	26.4567	29.2867	25.2567	24.3167	21.46	26.1367
		2	24.9167	25.5267	26.6967	29.4167	25.27	24.25	21.4033	26.3933
		3	25.03	25.9167	26.95	29.3633	25.6367	24.1	21.6733	26.4667
	72h	1	25.3133	25.4633	25.6	29.0033	25.55	23.9233	21.6167	26.4267
		2	25.0433	25.1667	25.8033	28.6867	25.7767	23.9067	21.48	25.9467
		3	25.3267	25.43	25.8133	28.7567	25.7433	23.8767	21.77	25.9233
PEG	0h	1	28.1533	30.61	27.45	27.14	27.52	27.53	24.875	30.385
		2	28.4967	30.9867	27.1467	27.01	27.75	27.6	24.4433	30.24
		3	28.52	30.72	27.0967	27.15	27.7133	27.58	24.75	30.53
	12h	1	23.0667	24.79	28.9033	26.7367	28.8333	24.9033	21.4567	25.4233
		2	23.2033	24.605	29.0233	26.7333	28.6733	25.2533	21.64	25.2333
		3	23.1567	24.7567	29.03	26.8467	29.0033	25.3333	21.2567	25.0433
	24h	1	26.31	23.5867	26.5933	29.8267	28.45	24.2467	26.21	31
		2	26.0467	23.6267	26.5667	30.0433	28.555	24.09	26.73	30.84
		3	26.08	23.64	26.9533	29.5567	28.78	24.3167	26.67	30.98
	48h	1	25.6767	32.1933	26.1533	29.7533	26.76	23.45	26.5633	29.07
		2	25.8967	31.75	25.9	29.69	26.9167	23.5367	26.5433	28.8433
		3	26.0767	32.0667	26.15	29.8633	26.9567	23.58	26.73	29.24
	72h	1	27.0733	32.37	25.89	30.2467	27.6533	24.3767	27.8033	29.9
		2	26.99	32.2233	25.8	30.1767	27.7067	24.3067	27.9133	29.6433
		3	27.1833	31.87	25.7933	30.4167	27.9133	24.3267	28.24	29.4467
The relative expression calculated by 2^-ΔΔCT:
		Replicate	SiARF1	SiARF7	SiARF8	SiARF9	SiARF11	SiARF13	SiARF14	SiARF20
HT	0h	1	1.0163	1.02141	0.782171	0.908918	1.05702	1.02811	0.87931	0.997692
		2	0.866537	0.903683	1.11128	1.0611	0.915945	0.97942	1.18601	1.10701
		3	1.1355	1.08339	1.15047	1.03686	1.03288	0.993092	0.958895	0.905425
	12h	1	0.116719	0.219912	0.124424	0.0308673	0.925875	0.637526	0.141501	0.125918
		2	0.116719	0.184923	0.135528	0.0305127	0.771402	0.633122	0.198272	0.137156
		3	0.120278	0.217889	0.117169	0.0278835	0.819163	0.656965	0.157006	0.145985
	24h	1	0.439317	0.274523	0.214807	0.124616	0.763718	1.13857	0.240649	0.348015
		2	0.429283	0.276433	0.206056	0.135424	0.706018	1.39528	0.367292	0.432435
		3	0.437291	0.238986	0.250771	0.11257	0.693088	1.34154	0.197739	0.425497
	48h	1	0.0164778	0.195167	0.310883	1.29834	1.24258	1.91042	0.238068	0.85165
		2	0.0154455	0.196524	0.235062	1.53333	1.44727	2.04281	0.244761	0.877619
		3	0.0164018	0.17959	0.348955	2.29209	1.25411	1.86248	0.244761	1.02219
	72h	1	0.797991	0.374433	0.548412	1.11128	4.73855	1.54697	0.571041	1.03327
		2	0.8054	0.241391	0.467596	0.965193	3.91165	1.42679	0.598048	1.41476
		3	0.788825	0.366727	0.490843	1.38085	4.2021	0.97453	0.540238	1.26917
Salt	0h	1	1.09936	1.01983	0.802305	0.968171	1.08171	0.974905	0.941696	0.933033
		2	0.93088	0.906471	1.13725	0.99539	0.874609	0.935191	1.04488	1.10573
		3	0.97716	1.08172	1.09598	1.03766	1.057	1.09682	1.0163	0.96929
	12h	1	0.077661	0.428127	0.13454	0.0138454	0.782881	0.344021	0.153184	0.0863696
		2	0.08266	0.528306	0.151366	0.0109638	0.842958	0.363636	0.147966	0.0682355
		3	0.0698304	0.480556	0.154904	0.01104	0.71048	0.367861	0.138696	0.0669858
	24h	1	0.0689221	0.295589	0.217554	0.00833463	1.14224	0.328232	0.17234	0.110764
		2	0.0731894	0.337198	0.188518	0.00845097	1.01527	0.38764	0.174343	0.115201
		3	0.0702079	0.346678	0.188083	0.00970762	0.904504	0.374435	0.177186	0.192851
	48h	1	0.106908	0.322467	0.353281	0.0106476	2.45884	0.587552	0.232362	0.256238
		2	0.0939331	0.302266	0.299139	0.00973008	2.43622	0.61534	0.24167	0.214476
		3	0.0868364	0.230668	0.250965	0.0100965	1.88946	0.682762	0.200422	0.203847
	72h	1	0.13532	0.646425	1.10106	31.7545	4.41332	1.11601	0.347078	0.381565
		2	0.16317	0.794006	0.956314	39.5486	3.77166	1.12897	0.381565	0.532185
		3	0.134075	0.661535	0.949708	37.6755	3.85982	1.1527	0.312083	0.540862
PEG	0h	1	1.17827	1.11901	0.859228	0.972655	1.10275	1.02811	0.87931	1
		2	0.928731	0.861878	1.06028	1.06437	0.940247	0.97942	1.18601	1.10573
		3	0.913831	1.03686	1.09767	0.965936	0.96445	0.993092	0.958895	0.904379
	12h	1	0.10208	0.435275	0.197207	0.0127061	0.614151	0.581247	0.163862	0.0729642
		2	0.0928542	0.494828	0.181467	0.0127355	0.686183	0.456037	0.144308	0.083235
		3	0.0959069	0.445449	0.18063	0.0117733	0.545884	0.431437	0.188228	0.0949514
	24h	1	0.51843	0.575677	0.607566	0.14888	2.30094	0.64196	1.36762	0.201505
		2	0.622245	0.559935	0.618901	0.128119	2.13942	0.715598	0.953739	0.225139
		3	0.608033	0.554784	0.473394	0.179521	1.83048	0.611556	0.99424	0.204318
	48h	1	3.43956	0.639739	1.04851	0.312564	2.13695	1.32613	1.07301	0.381859
		2	2.95308	0.86988	1.24978	0.326591	1.91705	1.24881	1.08799	0.446824
		3	2.6067	0.698446	1.05093	0.289618	1.86463	1.21186	0.955945	0.339412
	72h	1	2.46608	0.917357	4.47604	0.506589	2.82407	1.97171	1.09135	1.14605
		2	2.61273	1.01552	4.76417	0.531775	2.72158	2.06973	1.01123	1.3692
		3	2.28504	1.29734	4.78623	0.450278	2.35835	2.04124	0.806331	1.56917
Relative expression levels (fold change) and statistical significance of genes under abiotic stress, calculated using the 2^-ΔΔCT method.
		SiARF1	SiARF7	SiARF8	SiARF9	SiARF11	SiARF13	SiARF14	SiARF20
HT	0h	1.01	1	1.01	1	1	1	1.01	1
	12h	0.12**	0.21***	0.12**	0.03***	0.83	0.64***	0.16***	0.14**
	24h	0.43***	0.26***	0.22**	0.12***	0.72**	1.28	0.27**	0.4**
	48h	0.02**	0.19***	0.3**	1.7	1.31*	1.93***	0.24***	0.91
	72h	0.79	0.33***	0.5*	1.15	4.26***	1.31	0.57**	1.23
Salt	0h	1	1	1.01	1	1	1	1	1
	12h	0.08**	0.48**	0.15**	0.01***	0.78*	0.36***	0.15***	0.07**
	24h	0.07**	0.33***	0.20**	0.01***	1.02	0.36***	0.17***	0.14**
	12h	0.10**	0.28***	0.30**	0.01***	2.26**	0.63***	0.22***	0.22**
	72h	0.14**	0.7	1	36.24***	4.01***	1.13**	0.35**	0.48*
PEG	0h	1.01	1.01	1.01	1	1	1	1.01	1
	12h	0.10**	0.46**	0.19**	0.01***	0.61**	0.49***	0.16***	0.08**
	24h	0.57*	0.56**	0.61*	0.14***	2.20**	0.67***	1.15	0.21**
	48h	2.98**	0.73**	1.11	0.31***	1.96***	1.25**	1.03	0.39**
	72h	2.44***	1.07	4.64***	0.49***	2.62***	2.01***	0.96	1.35
