# Supplementary material for: Genome-Wide Identification and Expression Profiling of the ARF Gene Family During Seed Germination in Sesame (Sesamum indicum L.) Under Abiotic Stresses
Source: Int J Mol Sci. 2026 Jun 17;27(12):5470. doi: 10.3390/ijms27125470 (PMC13300585; doi:10.3390/ijms27125470)
Supplement: Supplementary file 1 [file ijms-27-05470-s001.zip › Table S4. Major cis-regulatory elements in SiARF gene promoters.xlsx]

## Sheet: Sheet1
Table S4.Major cis-regulatory elements in SiARF gene promoters
Gene Name	Gene ID	START	END	CIS-ACTING REGULATORY ELEMENT
SiARF1	Sesame00594.t1	165	205	ABA response
	Sesame00594.t1	167	207	ABA response
	Sesame00594.t1	168	208	ABA response
	Sesame00594.t1	241	281	ABA response
	Sesame00594.t1	262	302	ABA response
	Sesame00594.t1	263	303	ABA response
	Sesame00594.t1	234	274	Anaerobic induction
	Sesame00594.t1	1745	1785	Anaerobic induction
	Sesame00594.t1	1796	1836	Anaerobic induction
	Sesame00594.t1	167	207	Light response
	Sesame00594.t1	262	302	Light response
	Sesame00594.t1	1017	1057	Light response
	Sesame00594.t1	165	205	Light response
	Sesame00594.t1	167	207	Light response
	Sesame00594.t1	262	302	Light response
	Sesame00594.t1	1840	1880	Light response
	Sesame00594.t1	285	325	Meristem expression
	Sesame00594.t1	601	641	Light response
	Sesame00594.t1	637	677	Light response
	Sesame00594.t1	708	748	Light response
	Sesame00594.t1	1291	1331	Light response
	Sesame00594.t1	700	740	Light response
	Sesame00594.t1	1683	1723	Light response
	Sesame00594.t1	1156	1196	Light response
	Sesame00594.t1	785	825	Light response
	Sesame00594.t1	1664	1704	Wound response
SiARF2	Sesame01173.t1	83	123	ABA response
	Sesame01173.t1	475	515	Anaerobic induction
	Sesame01173.t1	1012	1052	Anaerobic induction
	Sesame01173.t1	1653	1693	Anaerobic induction
	Sesame01173.t1	387	427	Gibberellin response
	Sesame01173.t1	83	123	Light response
	Sesame01173.t1	1435	1475	Light response
	Sesame01173.t1	1859	1899	Light response
	Sesame01173.t1	886	926	Light response
SiARF3	Sesame01945.t1	783	823	Gibberellin response
	Sesame01945.t1	33	73	Low temperature response
	Sesame01945.t1	890	930	ABA response
	Sesame01945.t1	892	932	ABA response
	Sesame01945.t1	893	933	ABA response
	Sesame01945.t1	446	486	Anaerobic induction
	Sesame01945.t1	468	508	Anaerobic induction
	Sesame01945.t1	1186	1226	Anaerobic induction
	Sesame01945.t1	486	526	Auxin response
	Sesame01945.t1	1805	1845	MeJA response
	Sesame01945.t1	1805	1845	MeJA response
	Sesame01945.t1	892	932	Light response
	Sesame01945.t1	890	930	Light response
	Sesame01945.t1	892	932	Light response
	Sesame01945.t1	1236	1276	Light response
	Sesame01945.t1	1355	1395	Drought inducibility
	Sesame01945.t1	244	284	Light response
	Sesame01945.t1	365	405	Light response
	Sesame01945.t1	665	705	Light response
	Sesame01945.t1	727	767	Light response
	Sesame01945.t1	1362	1402	Light response
	Sesame01945.t1	919	959	Light response
	Sesame01945.t1	762	802	Light response
	Sesame01945.t1	890	930	Light response
	Sesame01945.t1	891	931	Light response
	Sesame01945.t1	195	235	Light response
	Sesame01945.t1	1733	1773	Light response
	Sesame01945.t1	44	84	Light response
	Sesame01945.t1	1458	1498	Light response
SiARF4	Sesame02155.t1	111	151	Defense and stress response
	Sesame02155.t1	808	848	Defense and stress response
	Sesame02155.t1	220	260	Gibberellin response
	Sesame02155.t1	426	466	Salicylic acid response
	Sesame02155.t1	608	648	Salicylic acid response
	Sesame02155.t1	1112	1152	ABA response
	Sesame02155.t1	301	341	MeJA response
	Sesame02155.t1	1030	1070	MeJA response
	Sesame02155.t1	1839	1879	MeJA response
	Sesame02155.t1	1950	1990	MeJA response
	Sesame02155.t1	301	341	MeJA response
	Sesame02155.t1	1030	1070	MeJA response
	Sesame02155.t1	1839	1879	MeJA response
	Sesame02155.t1	1950	1990	MeJA response
	Sesame02155.t1	1111	1151	Light response
	Sesame02155.t1	1007	1047	Light response
	Sesame02155.t1	1340	1380	Light response
	Sesame02155.t1	851	891	Light response
	Sesame02155.t1	876	916	Light response
	Sesame02155.t1	1448	1488	Light response
	Sesame02155.t1	26	66	Light response
	Sesame02155.t1	115	155	Light response
	Sesame02155.t1	1105	1145	Light response
	Sesame02155.t1	591	631	Light response
	Sesame02155.t1	1215	1255	Light response
SiARF5	Sesame04963.t1	350	390	Auxin response
	Sesame04963.t1	438	478	Defense and stress response
	Sesame04963.t1	182	222	Salicylic acid response
	Sesame04963.t1	1661	1701	Salicylic acid response
	Sesame04963.t1	1846	1886	ABA response
	Sesame04963.t1	1848	1888	ABA response
	Sesame04963.t1	21	61	Anaerobic induction
	Sesame04963.t1	1075	1115	Anaerobic induction
	Sesame04963.t1	1094	1134	MeJA response
	Sesame04963.t1	1094	1134	MeJA response
	Sesame04963.t1	851	891	Meristem expression
	Sesame04963.t1	1848	1888	Light response
	Sesame04963.t1	1585	1625	Light response
	Sesame04963.t1	1987	2027	Light response
	Sesame04963.t1	544	584	Light response
	Sesame04963.t1	713	753	Light response
	Sesame04963.t1	892	932	Light response
	Sesame04963.t1	1285	1325	Light response
	Sesame04963.t1	1433	1473	Light response
	Sesame04963.t1	1175	1215	Light response
SiARF6	Sesame06024.t1	1788	1828	Light response
	Sesame06024.t1	422	462	Low temperature response
	Sesame06024.t1	636	676	Salicylic acid response
	Sesame06024.t1	407	447	ABA response
	Sesame06024.t1	1009	1049	ABA response
	Sesame06024.t1	1209	1249	ABA response
	Sesame06024.t1	410	450	MeJA response
	Sesame06024.t1	448	488	MeJA response
	Sesame06024.t1	1211	1251	MeJA response
	Sesame06024.t1	1305	1345	MeJA response
	Sesame06024.t1	410	450	MeJA response
	Sesame06024.t1	448	488	MeJA response
	Sesame06024.t1	1211	1251	MeJA response
	Sesame06024.t1	1305	1345	MeJA response
	Sesame06024.t1	1308	1348	Gibberellin response
	Sesame06024.t1	1209	1249	Light response
	Sesame06024.t1	406	446	Light response
	Sesame06024.t1	1008	1048	Light response
	Sesame06024.t1	20	60	Light response
	Sesame06024.t1	262	302	Light response
	Sesame06024.t1	1456	1496	Light response
	Sesame06024.t1	1170	1210	Light response
	Sesame06024.t1	1538	1578	Light response
SiARF7	Sesame07469.t1	1086	1126	Low temperature response
	Sesame07469.t1	1389	1429	Anaerobic induction
	Sesame07469.t1	1858	1898	Anaerobic induction
	Sesame07469.t1	179	219	Meristem expression
	Sesame07469.t1	1617	1657	Gibberellin response
	Sesame07469.t1	254	294	Gibberellin response
	Sesame07469.t1	1681	1721	Gibberellin response
	Sesame07469.t1	482	522	Light response
	Sesame07469.t1	1112	1152	Light response
	Sesame07469.t1	104	144	Light response
	Sesame07469.t1	139	179	Light response
	Sesame07469.t1	349	389	Light response
	Sesame07469.t1	1394	1434	Light response
	Sesame07469.t1	1842	1882	Light response
	Sesame07469.t1	1396	1436	Light response
	Sesame07469.t1	1579	1619	Light response
	Sesame07469.t1	216	256	Light response
	Sesame07469.t1	1676	1716	Light response
	Sesame07469.t1	1754	1794	Light response
	Sesame07469.t1	1847	1887	Light response
SiARF8	Sesame08426.t1	49	89	Salicylic acid response
	Sesame08426.t1	125	165	Salicylic acid response
	Sesame08426.t1	440	480	ABA response
	Sesame08426.t1	553	593	Anaerobic induction
	Sesame08426.t1	1108	1148	MeJA response
	Sesame08426.t1	1815	1855	MeJA response
	Sesame08426.t1	1929	1969	MeJA response
	Sesame08426.t1	1108	1148	MeJA response
	Sesame08426.t1	1815	1855	MeJA response
	Sesame08426.t1	1929	1969	MeJA response
	Sesame08426.t1	1299	1339	Meristem expression
	Sesame08426.t1	1384	1424	Gibberellin response
	Sesame08426.t1	440	480	Light response
	Sesame08426.t1	674	714	Light response
	Sesame08426.t1	480	520	Drought inducibility
	Sesame08426.t1	1680	1720	Drought inducibility
	Sesame08426.t1	28	68	Light response
	Sesame08426.t1	616	656	Light response
	Sesame08426.t1	667	707	Light response
	Sesame08426.t1	854	894	Light response
	Sesame08426.t1	974	1014	Light response
	Sesame08426.t1	1288	1328	Light response
	Sesame08426.t1	1357	1397	Light response
SiARF9	Sesame08662.t1	461	501	Auxin response
	Sesame08662.t1	974	1014	Defense and stress response
	Sesame08662.t1	596	636	ABA response
	Sesame08662.t1	1470	1510	Anaerobic induction
	Sesame08662.t1	7	47	MeJA response
	Sesame08662.t1	598	638	MeJA response
	Sesame08662.t1	7	47	MeJA response
	Sesame08662.t1	598	638	MeJA response
	Sesame08662.t1	927	967	Gibberellin response
	Sesame08662.t1	596	636	Light response
	Sesame08662.t1	1734	1774	Light response
	Sesame08662.t1	1989	2029	Light response
	Sesame08662.t1	134	174	Light response
	Sesame08662.t1	138	178	Light response
	Sesame08662.t1	142	182	Light response
	Sesame08662.t1	146	186	Light response
	Sesame08662.t1	209	249	Light response
	Sesame08662.t1	917	957	Light response
	Sesame08662.t1	553	593	Light response
	Sesame08662.t1	806	846	Light response
	Sesame08662.t1	908	948	Light response
	Sesame08662.t1	955	995	Light response
	Sesame08662.t1	1542	1582	Light response
	Sesame08662.t1	882	922	Light response
	Sesame08662.t1	1055	1095	Light response
SiARF10	Sesame09303.t1	473	513	Salicylic acid response
	Sesame09303.t1	629	669	ABA response
	Sesame09303.t1	1517	1557	ABA response
	Sesame09303.t1	1513	1553	Anaerobic induction
	Sesame09303.t1	1528	1568	Anaerobic induction
	Sesame09303.t1	1332	1372	MeJA response
	Sesame09303.t1	1362	1402	MeJA response
	Sesame09303.t1	1396	1436	MeJA response
	Sesame09303.t1	1761	1801	MeJA response
	Sesame09303.t1	1332	1372	MeJA response
	Sesame09303.t1	1362	1402	MeJA response
	Sesame09303.t1	1396	1436	MeJA response
	Sesame09303.t1	1761	1801	MeJA response
	Sesame09303.t1	55	95	Meristem expression
	Sesame09303.t1	629	669	Light response
	Sesame09303.t1	1517	1557	Light response
	Sesame09303.t1	41	81	Light response
	Sesame09303.t1	215	255	Light response
	Sesame09303.t1	1435	1475	Light response
	Sesame09303.t1	1751	1791	Light response
	Sesame09303.t1	283	323	Drought inducibility
	Sesame09303.t1	1835	1875	Drought inducibility
	Sesame09303.t1	353	393	Light response
	Sesame09303.t1	375	415	Light response
	Sesame09303.t1	798	838	Light response
	Sesame09303.t1	635	675	Light response
	Sesame09303.t1	1541	1581	Light response
	Sesame09303.t1	801	841	Light response
SiARF11	Sesame11450.t1	1023	1063	Light response
	Sesame11450.t1	1325	1365	Salicylic acid response
	Sesame11450.t1	1814	1854	Salicylic acid response
	Sesame11450.t1	39	79	ABA response
	Sesame11450.t1	40	80	ABA response
	Sesame11450.t1	554	594	ABA response
	Sesame11450.t1	1026	1066	ABA response
	Sesame11450.t1	1342	1382	Anaerobic induction
	Sesame11450.t1	1572	1612	Anaerobic induction
	Sesame11450.t1	1166	1206	Gibberellin response
	Sesame11450.t1	15	55	Gibberellin response
	Sesame11450.t1	650	690	Gibberellin response
	Sesame11450.t1	39	79	Light response
	Sesame11450.t1	552	592	Light response
	Sesame11450.t1	553	593	Light response
	Sesame11450.t1	1025	1065	Light response
	Sesame11450.t1	39	79	Light response
	Sesame11450.t1	238	278	Light response
	Sesame11450.t1	320	360	Light response
	Sesame11450.t1	355	395	Light response
	Sesame11450.t1	368	408	Light response
	Sesame11450.t1	742	782	Light response
	Sesame11450.t1	1165	1205	Light response
	Sesame11450.t1	817	857	Light response
SiARF12	Sesame12012.t1	721	761	Salicylic acid response
	Sesame12012.t1	133	173	ABA response
	Sesame12012.t1	11	51	MeJA response
	Sesame12012.t1	833	873	MeJA response
	Sesame12012.t1	11	51	MeJA response
	Sesame12012.t1	833	873	MeJA response
	Sesame12012.t1	132	172	Light response
	Sesame12012.t1	428	468	Light response
	Sesame12012.t1	447	487	Drought inducibility
	Sesame12012.t1	251	291	Light response
	Sesame12012.t1	631	671	Light response
	Sesame12012.t1	1735	1775	Light response
	Sesame12012.t1	1697	1737	Light response
	Sesame12012.t1	1287	1327	Light response
	Sesame12012.t1	1727	1767	Light response
	Sesame12012.t1	288	328	Light response
	Sesame12012.t1	1320	1360	Light response
	Sesame12012.t1	8	48	Auxin response
SiARF13	Sesame12807.t1	754	794	Low temperature response
	Sesame12807.t1	1439	1479	Low temperature response
	Sesame12807.t1	583	623	Salicylic acid response
	Sesame12807.t1	979	1019	ABA response
	Sesame12807.t1	1336	1376	Anaerobic induction
	Sesame12807.t1	1790	1830	Anaerobic induction
	Sesame12807.t1	1883	1923	Anaerobic induction
	Sesame12807.t1	1757	1797	Gibberellin response
	Sesame12807.t1	1936	1976	Gibberellin response
	Sesame12807.t1	979	1019	Light response
	Sesame12807.t1	1402	1442	Light response
	Sesame12807.t1	1068	1108	Drought inducibility
	Sesame12807.t1	287	327	Light response
	Sesame12807.t1	291	331	Light response
	Sesame12807.t1	913	953	Light response
	Sesame12807.t1	1018	1058	Light response
	Sesame12807.t1	812	852	Light response
	Sesame12807.t1	474	514	Light response
	Sesame12807.t1	1409	1449	Light response
	Sesame12807.t1	1820	1860	Light response
	Sesame12807.t1	1293	1333	Wound response
SiARF14	Sesame14350.t1	1951	1991	Low temperature response
	Sesame14350.t1	755	795	Salicylic acid response
	Sesame14350.t1	1636	1676	Salicylic acid response
	Sesame14350.t1	1065	1105	Anaerobic induction
	Sesame14350.t1	1075	1115	Anaerobic induction
	Sesame14350.t1	1323	1363	Gibberellin response
	Sesame14350.t1	1353	1393	Gibberellin response
	Sesame14350.t1	567	607	Light response
	Sesame14350.t1	159	199	Light response
	Sesame14350.t1	1505	1545	Light response
	Sesame14350.t1	1590	1630	Light response
	Sesame14350.t1	48	88	Light response
	Sesame14350.t1	360	400	Light response
	Sesame14350.t1	574	614	Light response
	Sesame14350.t1	1663	1703	Light response
SiARF15	Sesame15337.t1	36	76	Auxin response
	Sesame15337.t1	1238	1278	Defense and stress response
	Sesame15337.t1	1001	1041	Salicylic acid response
	Sesame15337.t1	1834	1874	Salicylic acid response
	Sesame15337.t1	1203	1243	ABA response
	Sesame15337.t1	1205	1245	MeJA response
	Sesame15337.t1	1880	1920	MeJA response
	Sesame15337.t1	1883	1923	MeJA response
	Sesame15337.t1	1977	2017	MeJA response
	Sesame15337.t1	1205	1245	MeJA response
	Sesame15337.t1	1880	1920	MeJA response
	Sesame15337.t1	1883	1923	MeJA response
	Sesame15337.t1	1977	2017	MeJA response
	Sesame15337.t1	275	315	Light response
	Sesame15337.t1	814	854	Light response
	Sesame15337.t1	1203	1243	Light response
	Sesame15337.t1	1910	1950	Light response
	Sesame15337.t1	1342	1382	Light response
	Sesame15337.t1	1040	1080	Drought inducibility
	Sesame15337.t1	341	381	Light response
	Sesame15337.t1	356	396	Light response
	Sesame15337.t1	1553	1593	Light response
	Sesame15337.t1	1050	1090	Light response
	Sesame15337.t1	419	459	Light response
	Sesame15337.t1	1055	1095	Light response
	Sesame15337.t1	650	690	Light response
SiARF16	Sesame15363.t1	1267	1307	Auxin response
	Sesame15363.t1	870	910	Salicylic acid response
	Sesame15363.t1	1429	1469	Salicylic acid response
	Sesame15363.t1	1692	1732	Anaerobic induction
	Sesame15363.t1	327	367	MeJA response
	Sesame15363.t1	327	367	MeJA response
	Sesame15363.t1	443	483	Meristem expression
	Sesame15363.t1	1784	1824	Meristem expression
	Sesame15363.t1	1972	2012	Gibberellin response
	Sesame15363.t1	1983	2023	Gibberellin response
	Sesame15363.t1	1746	1786	Light response
	Sesame15363.t1	317	357	Light response
	Sesame15363.t1	410	450	Light response
	Sesame15363.t1	710	750	Light response
	Sesame15363.t1	711	751	Light response
	Sesame15363.t1	1255	1295	Light response
	Sesame15363.t1	1256	1296	Light response
	Sesame15363.t1	589	629	Drought inducibility
	Sesame15363.t1	758	798	Light response
	Sesame15363.t1	1124	1164	Light response
	Sesame15363.t1	1200	1240	Light response
	Sesame15363.t1	1204	1244	Light response
	Sesame15363.t1	1251	1291	Light response
SiARF17	Sesame15745.t1	1879	1919	Defense and stress response
	Sesame15745.t1	739	779	Salicylic acid response
	Sesame15745.t1	1696	1736	Salicylic acid response
	Sesame15745.t1	142	182	Anaerobic induction
	Sesame15745.t1	1804	1844	MeJA response
	Sesame15745.t1	1804	1844	MeJA response
	Sesame15745.t1	1480	1520	Gibberellin response
	Sesame15745.t1	827	867	Light response
	Sesame15745.t1	704	744	Light response
	Sesame15745.t1	1360	1400	Light response
	Sesame15745.t1	27	67	Light response
	Sesame15745.t1	488	528	Light response
	Sesame15745.t1	541	581	Light response
	Sesame15745.t1	817	857	Light response
	Sesame15745.t1	996	1036	Light response
	Sesame15745.t1	672	712	Light response
	Sesame15745.t1	1031	1071	Light response
	Sesame15745.t1	1143	1183	Light response
	Sesame15745.t1	35	75	Light response
	Sesame15745.t1	34	74	Light response
	Sesame15745.t1	415	455	Wound response
SiARF18	Sesame15766.t1	1058	1098	Auxin response
	Sesame15766.t1	253	293	Gibberellin response
	Sesame15766.t1	1616	1656	Low temperature response
	Sesame15766.t1	1653	1693	ABA response
	Sesame15766.t1	1100	1140	Anaerobic induction
	Sesame15766.t1	866	906	MeJA response
	Sesame15766.t1	1198	1238	MeJA response
	Sesame15766.t1	1544	1584	MeJA response
	Sesame15766.t1	866	906	MeJA response
	Sesame15766.t1	1198	1238	MeJA response
	Sesame15766.t1	1544	1584	MeJA response
	Sesame15766.t1	1847	1887	Gibberellin response
	Sesame15766.t1	545	585	Light response
	Sesame15766.t1	1799	1839	Light response
	Sesame15766.t1	481	521	Drought inducibility
	Sesame15766.t1	663	703	Light response
	Sesame15766.t1	165	205	Light response
	Sesame15766.t1	675	715	Light response
	Sesame15766.t1	678	718	Light response
	Sesame15766.t1	97	137	Light response
	Sesame15766.t1	1370	1410	Light response
	Sesame15766.t1	716	756	Light response
	Sesame15766.t1	1030	1070	Light response
SiARF19	Sesame18139.t1	909	949	Gibberellin response
	Sesame18139.t1	1356	1396	Salicylic acid response
	Sesame18139.t1	1774	1814	Salicylic acid response
	Sesame18139.t1	567	607	ABA response
	Sesame18139.t1	1480	1520	ABA response
	Sesame18139.t1	1835	1875	ABA response
	Sesame18139.t1	1060	1100	Anaerobic induction
	Sesame18139.t1	1562	1602	Anaerobic induction
	Sesame18139.t1	1653	1693	Anaerobic induction
	Sesame18139.t1	1743	1783	Anaerobic induction
	Sesame18139.t1	1989	2029	Anaerobic induction
	Sesame18139.t1	21	61	MeJA response
	Sesame18139.t1	21	61	MeJA response
	Sesame18139.t1	1323	1363	Meristem expression
	Sesame18139.t1	566	606	Light response
	Sesame18139.t1	1479	1519	Light response
	Sesame18139.t1	1833	1873	Light response
	Sesame18139.t1	1834	1874	Light response
	Sesame18139.t1	559	599	Light response
	Sesame18139.t1	1840	1880	Light response
	Sesame18139.t1	1856	1896	Light response
	Sesame18139.t1	1607	1647	Light response
SiARF20	Sesame19944.t1	1309	1349	Auxin response
	Sesame19944.t1	27	67	Defense and stress response
	Sesame19944.t1	1004	1044	Defense and stress response
	Sesame19944.t1	1167	1207	Defense and stress response
	Sesame19944.t1	1414	1454	ABA response
	Sesame19944.t1	1415	1455	ABA response
	Sesame19944.t1	1482	1522	ABA response
	Sesame19944.t1	1494	1534	ABA response
	Sesame19944.t1	1563	1603	ABA response
	Sesame19944.t1	1564	1604	ABA response
	Sesame19944.t1	1071	1111	Anaerobic induction
	Sesame19944.t1	1710	1750	Anaerobic induction
	Sesame19944.t1	1839	1879	Gibberellin response
	Sesame19944.t1	1414	1454	Light response
	Sesame19944.t1	1481	1521	Light response
	Sesame19944.t1	1562	1602	Light response
	Sesame19944.t1	1563	1603	Light response
	Sesame19944.t1	1414	1454	Light response
	Sesame19944.t1	1563	1603	Light response
	Sesame19944.t1	244	284	Light response
	Sesame19944.t1	270	310	Light response
	Sesame19944.t1	158	198	Light response
	Sesame19944.t1	523	563	Light response
	Sesame19944.t1	911	951	Light response
	Sesame19944.t1	1425	1465	Light response
	Sesame19944.t1	771	811	Light response
	Sesame19944.t1	1004	1044	Light response
	Sesame19944.t1	1793	1833	Light response
SiARF21	Sesame20005.t1	267	307	ABA response
	Sesame20005.t1	1235	1275	MeJA response
	Sesame20005.t1	1235	1275	MeJA response
	Sesame20005.t1	1407	1447	Gibberellin response
	Sesame20005.t1	1833	1873	Gibberellin response
	Sesame20005.t1	1030	1070	Light response
	Sesame20005.t1	1838	1878	Light response
	Sesame20005.t1	1288	1328	Light response
	Sesame20005.t1	253	293	Light response
	Sesame20005.t1	324	364	Light response
	Sesame20005.t1	819	859	Light response
	Sesame20005.t1	836	876	Light response
	Sesame20005.t1	1561	1601	Light response
	Sesame20005.t1	184	224	Light response
	Sesame20005.t1	1913	1953	Light response
	Sesame20005.t1	372	412	Light response
	Sesame20005.t1	564	604	Light response
SiARF22	Sesame20329.t1	202	242	Auxin response
	Sesame20329.t1	952	992	Auxin response
	Sesame20329.t1	2	42	Salicylic acid response
	Sesame20329.t1	293	333	ABA response
	Sesame20329.t1	1371	1411	Anaerobic induction
	Sesame20329.t1	1896	1936	Anaerobic induction
	Sesame20329.t1	1228	1268	Gibberellin response
	Sesame20329.t1	293	333	Light response
	Sesame20329.t1	602	642	Light response
	Sesame20329.t1	713	753	Light response
	Sesame20329.t1	1412	1452	Drought inducibility
	Sesame20329.t1	986	1026	Light response
	Sesame20329.t1	1243	1283	Light response
	Sesame20329.t1	1308	1348	Light response
	Sesame20329.t1	1138	1178	Light response
	Sesame20329.t1	1456	1496	Light response
	Sesame20329.t1	1430	1470	Light response
SiARF23	Sesame22207.t1	199	239	Defense and stress response
	Sesame22207.t1	982	1022	Salicylic acid response
	Sesame22207.t1	239	279	ABA response
	Sesame22207.t1	240	280	ABA response
	Sesame22207.t1	895	935	ABA response
	Sesame22207.t1	1202	1242	ABA response
	Sesame22207.t1	1282	1322	ABA response
	Sesame22207.t1	1321	1361	ABA response
	Sesame22207.t1	1322	1362	ABA response
	Sesame22207.t1	1353	1393	ABA response
	Sesame22207.t1	1989	2029	ABA response
	Sesame22207.t1	607	647	Anaerobic induction
	Sesame22207.t1	1040	1080	Anaerobic induction
	Sesame22207.t1	1304	1344	Anaerobic induction
	Sesame22207.t1	135	175	Seed specific regulation
	Sesame22207.t1	1355	1395	MeJA response
	Sesame22207.t1	1355	1395	MeJA response
	Sesame22207.t1	239	279	Light response
	Sesame22207.t1	894	934	Light response
	Sesame22207.t1	1201	1241	Light response
	Sesame22207.t1	1282	1322	Light response
	Sesame22207.t1	1318	1358	Light response
	Sesame22207.t1	1321	1361	Light response
	Sesame22207.t1	239	279	Light response
	Sesame22207.t1	1321	1361	Light response
	Sesame22207.t1	1353	1393	Light response
	Sesame22207.t1	154	194	Light response
	Sesame22207.t1	112	152	Drought inducibility
	Sesame22207.t1	387	427	Light response
	Sesame22207.t1	501	541	Light response
	Sesame22207.t1	600	640	Light response
	Sesame22207.t1	1411	1451	Light response
	Sesame22207.t1	1635	1675	Light response
	Sesame22207.t1	472	512	Light response
	Sesame22207.t1	675	715	Light response
	Sesame22207.t1	1166	1206	Light response
	Sesame22207.t1	158	198	Light response
	Sesame22207.t1	159	199	Light response
	Sesame22207.t1	158	198	Light response
