# Supplementary material for: Genome-Wide Identification and Expression Profiling of the ARF Gene Family During Seed Germination in Sesame (Sesamum indicum L.) Under Abiotic Stresses
Source: Int J Mol Sci. 2026 Jun 17;27(12):5470. doi: 10.3390/ijms27125470 (PMC13300585; doi:10.3390/ijms27125470)
Supplement: Supplementary file 1 [file ijms-27-05470-s001.zip › Table S5. Gene pairs of sesame with Arabidopsis and with rice.xlsx]

## Sheet: Sheet1
Table S5. Gene pairs of sesame with Arabidopsis and with rice
Ccollinear GenePair	Gene Name	Sesame Gene ID	Arabidopsis Gene ID
1	SiARF1	Sesame00594.t1	At2g46530.3
2	SiARF1	Sesame00594.t1	At3g61830.1
3	SiARF3	Sesame01945.t1	At2g46530.3
4	SiARF4	Sesame02155.t1	At1g77850.2
5	SiARF6	Sesame06024.t1	At1g77850.2
6	SiARF9	Sesame08662.t1	At2g28350.1
7	SiARF11	Sesame11450.t1	At1g19850.1
8	SiARF15	Sesame15337.t1	At2g28350.1
9	SiARF16	Sesame15363.t1	At5g60450.1
10	SiARF17	Sesame15745.t1	At5g60450.1
11	SiARF18	Sesame15766.t1	At2g28350.1
12	SiARF20	Sesame19944.t1	At1g19220.1
13	SiARF20	Sesame19944.t1	At5g20730.1
14	SiARF23	Sesame22207.t1	At2g33860.1
Ccollinear GenePair	Gene Name	Sesame Gene ID	Rice Gene ID
1	SiARF5	Sesame04963.t1	Os11t0523800-02
2	SiARF8	Sesame08426.t1	Os02t0141100-00
3	SiARF8	Sesame08426.t1	Os06t0702600-01
4	SiARF9	Sesame15766.t1	Os10t0479900-01
5	SiARF11	Sesame19944.t1	Os06t0196700-02
6	SiARF11	Sesame20005.t1	Os06t0702600-01
7	SiARF12	Sesame22207.t1	Os01t0753500-01
8	SiARF12	Sesame22207.t1	Os05t0563400-01
